# Supplementary material for: The Occurrence of Antimicrobial-Resistant Salmonella enterica in Hatcheries and Dissemination in an Integrated Broiler Chicken Operation in Korea
Source: Animals (Basel). 2021 Jan 11;11(1):154. doi: 10.3390/ani11010154 (PMC7827806; doi:10.3390/ani11010154)
Supplement: Supplementary file 1 [file animals-11-00154-s001.zip]

Archive with 3 entries (2 files):
- supple/
- supple/Figure S1.pdf
- supple/Figure S2,Table S1-S4.docx
